# Supplementary material for: Bibliometric analysis of European publications between 2001 and 2016 on concentrations of selected elements in mushrooms
Source: Environ Sci Pollut Res Int. 2020 Apr 23;27(18):22235–50. doi: 10.1007/s11356-020-08693-5 (PMC7293692; doi:10.1007/s11356-020-08693-5)
Supplement: Supplementary file 1 — (XLSX 73 kb) [file 11356_2020_8693_MOESM1_ESM.xlsx]

## Sheet: Metals
Chemical element	Number of publications
Ag	28
Al	31
Am	2
As	26
Au	3
B	6
Ba	21
Be	1
Bi	8
Br	2
Ca	37
Cd	108
Ce	5
Cl	2
Co	47
Cr	58
Cs	12
Cu	96
Dy	2
Er	2
Eu	3
Fe	76
Ga	3
Gd	3
Ge	1
Hf	1
Hg	59
Ho	3
I	1
In	1
Ir	1
K	40
La	6
Li	6
Lu	3
Mg	36
Mn	74
Mo	6
N	2
Na	32
Nb	2
Nd	6
Ni	61
P	20
Pb	98
Pd	1
Po	1
Pr	1
Pt	2
Pu	1
Ra	1
Rb	16
Rh	1
Ru	1
S	6
Sb	6
Se	25
Si	1
Sm	3
Sn	3
Sr	22
Ta	1
Tb	3
Th	8
Ti	11
Tl	4
Tm	3
U	11
V	10
W	1
Y	2
Yb	3
Zn	101
Zr	5
Description:
highest value

## Sheet: Species
Name of species	Source of edibility	Number of publications
Agaricus altipes	MK	1
Agaricus arvensis	FAO	23
Agaricus augustus	FAO	3
Agaricus benesii	FAO	3
Agaricus bernardii	MK	2
Agaricus bisporus	FAO	31
Agaricus bitorquis	FAO	2
Agaricus campestris	FAO	31
Agaricus comtulus	FAO	1
Agaricus cupreobrunneus	FAO	1
Agaricus dulcidulus	W	1
Agaricus heimii	MDB	1
Agaricus langei	MK	2
Agaricus moelleri	MK	2
Agaricus osecanus	MK	1
Agaricus placomyces	W	1
Agaricus porphyrizon	MK	1
Agaricus porphyrocephalus	MDB	1
Agaricus pseudopratensis	MDB	1
Agaricus sylvaticus	FAO	9
Agaricus sylvicola	FAO	17
Agaricus subperonatus	FAO	2
Agaricus urinascens	MK	14
Agaricus xanthodermus	MK	6
Agrocybe dura	W	2
Agrocybe praecox	MK	1
Albatrellus confluens	FAO	1
Albatrellus ovinus	FAO	4
Amanita caesarea	FAO	9
Amanita ceciliae	MDB	2
Amanita citrina	MDB	9
Amanita crocea	MDB	1
Amanita curtipes	F	1
Amanita decipiens	W	3
Amanita echinocephala	MDB	7
Amanita excelsa	MK	7
Amanita franchetii	W	2
Amanita fulva	MDB	1
Amanita lividopallescens	MDB	3
Amanita muscaria	MK	26
Amanita ovoidea	MDB	4
Amanita pantherina	MK	7
Amanita phalloides	MK	6
Amanita ponderosa	FAO	2
Amanita regalis	MDB	3
Amanita rubescens	FAO	28
Amanita strobiliformis	MK	7
Amanita submembranacea	W	2
Amanita vaginata	FAO	16
Amanita verna	F	2
Amphinema byssoides	MDB	1
Ampulloclitocybe clavipes	MDB	1
Armillaria cepistipes	W	1
Armillaria mellea	FAO	25
Armillaria ostoyae	FAO	1
Auricularia auricula-judae	FAO	5
Auricularia mesenterica	FAO	1
Bjerkandera adusta	MDB	1
Bolbitius titubans	MDB	2
Boletus aereus	FAO	10
Boletus edulis	FAO	57
Boletus ferrugineus	MK	2
Boletus pinophilus	FAO	14
Boletus reticulatus	FAO	22
Boletus spretus	W	1
Boletus subtomentosus	FAO	16
Bovista nigrescens	MK	1
Bovista plumbea	FAO	6
Bovistella utriformis	FAO	10
Butyriboletus appendiculatus	FAO	6
Butyriboletus fechtneri	W	1
Butyriboletus regius	MDB	2
Caloboletus calopus	UK	3
Caloboletus radicans	MK	3
Calocera viscosa	FAO	1
Calocybe gambosa	FAO	2
Calvatia gigantea	UK	6
Cantharellus cibarius	FAO	44
Cantharellus subpruinosus	MDB	1
Cenococcum geophilum	W	1
Cerioporus squamosus	FAO	8
Chalciporus piperatus	FAO	2
Chlorophyllum rhacodes	MK	14
Choiromyces venosus	W	1
Chroogomphus rutilus	FAO	10
Clavaria fragilis	W	1
Clavariadelphus truncatus	MDB	3
Clavulina rugosa	FAO	3
Climacocystis borealis	MDB	1
Clitocybe alexandri	W	1
Clitocybe costata	W	4
Clitocybe fragrans	MDB	1
Clitocybe gibba	FAO	5
Clitocybe metachroa	MDB	1
Clitocybe nebularis	MDB	17
Clitocybe odora	FAO	10
Clitocybe rivulosa	MDB	2
Clitocybe squamulosa	FAO	1
Clitocybe subspadicea	MDB	1
Clitopilus prunulus	FAO	3
Coltricia perennis	MDB	1
Coprinellus micaceus	UK	2
Coprinopsis atramentaria	MK	4
Coprinus comatus	FAO	15
Cortinarius armeniacus	FAO	1
Cortinarius armillatus	MDB	3
Cortinarius bolaris	MDB	1
Cortinarius callisteus	MDB	1
Cortinarius caperatus	W	11
Cortinarius decipiens	MDB	1
Cortinarius hemitrichus	MDB	1
Cortinarius hinnuleus	MDB	1
Cortinarius largus	FAO	1
Cortinarius mucosus	MDB	2
Cortinarius odorifer	W	1
Cortinarius olearioides	MDB	1
Cortinarius olivaceofuscus	MDB	1
Cortinarius praestans	FAO	1
Cortinarius rubellus	MDB	1
Cortinarius semisanguineus	MK	2
Cortinarius tubarius	F	2
Craterellus cornucopioides	FAO	9
Craterellus lutescens	FAO	5
Craterellus tubaeformis	FAO	8
Crucibulum laeve	MDB	1
Cuphophyllus pratensis	MK	3
Cyclocybe aegerita	MDB	4
Cyclocybe cylindracea	UK	6
Cystoderma carcharias	MDB	1
Cystodermella terryi	FAO	1
Daedalea quercina	MDB	1
Desarmillaria tabescens	W	3
Elaphomyces granulatus	MDB	1
Entoloma clypeatum	FAO	2
Entoloma saundersii	MDB	1
Entoloma sinuatum	MDB	2
Exobasidium rhododendri	MDB	1
Fistulina hepatica	FAO	10
Flammulina velutipes	FAO	3
Flavoscypha cantharella	MDB	1
Fomes fomentarius	MDB	3
Fomitopsis pinicola	MDB	2
Ganoderma applanatum	FAO	2
Ganoderma carnosum	MDB	1
Ganoderma lucidum	MDB	1
Geastrum fimbriatum	MDB	4
Geopora arenosa	MDB	1
Gloeophyllum odoratum	MDB	2
Gomphidius glutinosus	FAO	7
Gomphus clavatus	FAO	1
Grifola frondosa	FAO	1
Gymnopilus junonius	MDB	2
Gymnopus dryophilus	W	5
Gymnopus peronatus	FAO	1
Gyromitra esculenta	MDB	4
Gyroporus cyanescens	UK	1
Hebeloma crustuliniforme	MK	3
Hebeloma cylindrosporum	W	2
Hebeloma leucosarx	MDB	2
Hebeloma mesophaeum	MDB	3
Hebeloma sinapizans	MK	3
Helvella crispa	MDB	1
Helvella lacunosa	MDB	3
Helvella leptopodra	lack of information	1
Helvella leucomelaena	MDB	2
Helvella leucopus	F	4
Hemileccinum impolitum	W	4
Hericium clathroides	MDB	1
Hericium coralloides	FAO	4
Hortiboletus rubellus	FAO	2
Hydnellum peckii	MDB	2
Hydnum repandum	FAO	28
Hydnum rufescens	FAO	1
Hygrophoropsis aurantiaca	MDB	6
Hygrophorus chrysodon	FAO	1
Hygrophorus eburneus	FAO	3
Hygrophorus hedrychii	MDB	1
Hygrophorus hypothejus	MDB	1
Hygrophorus lucorum	FAO	3
Hygrophorus penarius	FAO	1
Hygrophorus pustulatus	W	2
Hygrophorus russula	FAO	5
Hymenopellis radicata	W	1
Hypholoma capnoides	MK	7
Hypholoma fasciculare	MK	17
Hypholoma pudorinus	lack of information	1
Hysterangium crassum	MDB	1
Imleria badia	UK	44
Imperator rhodopurpureus	MDB	1
Infundibulicybe geotropa	FAO	7
Inocybe corydalina	MDB	1
Inocybe dulcamara	MDB	2
Inocybe erubescens	MK	1
Inocybe fuscidula	MDB	1
Inocybe geophylla	UK	1
Inocybe maculata	MDB	1
Inocybe pseudoreducta	W	1
Inocybe rimosa	MK	2
Kuehneromyces mutabilis	FAO	5
Laccaria amethystina	FAO	9
Laccaria laccata	FAO	19
Lacrymaria lacrymabunda	MK	3
Lactarius acerrimus	MDB	1
Lactarius aurantiacus	MDB	1
Lactarius camphoratus	FAO	1
Lactarius circellatus	MDB	4
Lactarius controversus	FAO	2
Lactarius deliciosus	FAO	39
Lactarius deterrimus	FAO	10
Lactarius flavidus	MDB	1
Lactarius glyciosmus	W	1
Lactarius helvus	MK	2
Lactarius hepaticus	MDB	1
Lactarius musteus	W	1
Lactarius necator	MDB	1
Lactarius pinicola	W	1
Lactarius piperatus	FAO	12
Lactarius porninsis	MDB	1
Lactarius quietus	FAO	2
Lactarius resimus	FAO	1
Lactarius rufus	FAO	12
Lactarius salmonicolor	FAO	3
Lactarius sanguifluus	FAO	3
Lactarius scrobiculatus	MDB	3
Lactarius semisanguifluus	MDB	2
Lactarius serifluus	MDB	1
Lactarius subdulcis	FAO	1
Lactarius torminosus	MDB	5
Lactarius trivialis	FAO	4
Lactarius turpis	W	2
Lactarius vellereus	FAO	2
Lactarius volemus	FAO	4
Lactifluus luteolus	MDB	1
Laetiporus sulphureus	FAO	6
Lanmaoa fragrans	W	1
Leccinellum crocipodium	W	1
Leccinellum griseum	FAO	4
Leccinellum pseudoscabrum	W	6
Leccinum aurantiacum	FAO	14
Leccinum holopus	MK	1
Leccinum piceinum	MDB	1
Leccinum scabrum	FAO	34
Leccinum versipelle	FAO	9
Lentinellus cochleatus	FAO	2
Lentinula edodes	FAO	7
Lentinus arcularius	MDB	1
Lentinus sajor-caju	FAO	1
Lentinus tigrinus	FAO	3
Lenzites betulina	MDB	1
Lepiota clypeolaria	MDB	3
Lepiota cristata	MDB	1
Lepiota erminea	W	1
Lepiota ignivolvata	MDB	1
Lepiota magnispora	MDB	1
Lepista glaucocana	FAO	1
Lepista irina	FAO	1
Lepista luscina	FAO	2
Lepista nuda	FAO	35
Lepista personata	FAO	2
Leucoagaricus barssii	MK	1
Leucoagaricus cinerascens	MDB	1
Leucoagaricus leucothites	FAO	7
Leucoagaricus nympharum	MK	3
Leucocoprinus lanzonii	MDB	1
Leucocybe connata	MDB	2
Leucocybe houghtonii	MDB	1
Leucopaxillus giganteus	MK	6
Lycogala epidendrum	F	2
Lycoperdon excipuliforme	FAO	11
Lycoperdon lividum	W	1
Lycoperdon nigrescens	W	1
Lycoperdon perlatum	FAO	26
Lycoperdon pratense	FAO	7
Lycoperdon pyriforme	FAO	6
Lyophyllum decastes	FAO	4
Lyophyllum fumosum	FAO	2
Macrolepiota excoriata	FAO	3
Macrolepiota mastoidea	W	4
Macrolepiota procera	FAO	49
Marasmiellus ramealis	MDB	1
Marasmius oreades	FAO	17
Megacollybia platyphylla	MK	2
Melanoleuca brevipes	FAO	1
Melanoleuca cognata	W	1
Melanoleuca exscissa	W	2
Melanoleuca paedida	W	1
Melanoleuca stridula	W	2
Melanoleuca subalpina	W	1
Morchella angusticeps	FAO	2
Morchella costata	FAO	1
Morchella crassipes	FAO	1
Morchella deliciosa	FAO	2
Morchella elata	FAO	2
Morchella esculenta	FAO	21
Morchella eximia	W	1
Morchella pragensis	W	2
Morchella semilibera	MK	2
Mutinus caninus	MDB	1
Mycena aetites	MDB	1
Mycena aurantiomarginata	MDB	1
Mycena epipterygia	MDB	3
Mycena inclinata	MDB	1
Mycena pura	MDB	6
Mycena rosea	MDB	2
Mycena strobilicola	W	1
Mycena zephirus	MDB	5
Mycenastrum corium	MDB	2
Mycetinis scorodonius	W	2
Myxomphalia maura	MDB	1
Nectria cinnabarina	MDB	1
Neoboletus erythropus	MDB	8
Neonothopanus nambi	W	1
Oidiodendron maius	W	1
Omphalotus olearius	MDB	6
Panaeolus papilionaceus	MDB	1
Panaeolus solidipes	MDB	1
Panellus stipticus	W	4
Paralepista flaccida	MK	11
Paxillus involutus	UK	26
Paxillus rubicundulus	MDB	3
Paxina queletii	F	1
Peziza badia	FAO	1
Peziza depressa	MDB	1
Peziza phyllogena	MDB	1
Pezoloma ericae	W	1
Phaeotellus roseolus	W	1
Phallus impudicus	W	3
Phellinus igniarius	MDB	1
Phellodon tomentosus	MDB	1
Pholiota adiposa	MDB	1
Pholiota aurivella	MDB	1
Pholiota lenta	MDB	3
Pholiota ochrochlora	W	1
Pholiota pudica	W	1
Pholiota squarrosoadiposa	W	1
Picipes badius	MDB	1
Piloderma bicolor	MDB	1
Piloderma byssinum	MDB	1
Pisolithus arhizus	MDB	3
Pleurosticta acetabulum	W	1
Pleurotus columbinus	W	1
Pleurotus cornucopiae	FAO	1
Pleurotus eryngii	FAO	4
Pleurotus ostreatus	FAO	27
Pleurotus pulmonarius	FAO	3
Pluteus cervinus	FAO	2
Pluteus salicinus	MDB	1
Protostropharia semiglobata	MDB	1
Psathyrella candolleana	FAO	6
Psathyrella spadiceogrisea	MDB	1
Pseudoclitocybe cyathiformis	W	2
Pseudoinonotus dryadeus	MDB	1
Psilocybe arcana	W	2
Psilocybe coronilla	MDB	2
Psilocybe cubensis	MDB	1
Psilocybe serbica	W	2
Ramaria aurea	FAO	1
Ramaria botrytis	FAO	2
Ramaria eumorpha	MDB	3
Ramaria flava	FAO	2
Ramaria formosa	MDB	1
Ramaria largentii	W	2
Ramaria obtusissima	FAO	1
Ramaria pallida	MK	1
Ramaria stricta	MDB	1
Rheubarbariboletus armeniacus	W	2
Rhizina undulata	MDB	2
Rhizopogon luteolus	FAO	5
Rhizopogon roseolus	MDB	6
Rhodocollybia butyracea	FAO	5
Rhodocollybia maculata	MDB	4
Rubroboletus legaliae	MK	1
Rubroboletus satanas	MK	3
Russula acrifolia	MDB	3
Russula aeruginea	FAO	7
Russula alnetorum	W	1
Russula alutacea	FAO	1
Russula atropurpurea	FAO	5
Russula aurea	MK	4
Russula badia	W	2
Russula betularum	MDB	1
Russula caerulea	FAO	2
Russula carpini	W	3
Russula chloroides	FAO	2
Russula claroflava	MK	4
Russula cyanoxantha	FAO	19
Russula decolorans	W	2
Russula delica	FAO	17
Russula emetica	MDB	5
Russula exalbicans	W	3
Russula fellea	MDB	3
Russula foetens	MDB	7
Russula fragilis	MDB	3
Russula grata	W	2
Russula graveolens	W	1
Russulla heterophylla	W	1
Russula illota	W	1
Russula integra	MK	5
Russula ionochlora	W	1
Russula nigrescens	lack of information	1
Russula nigricans	FAO	3
Russula nobilis	MDB	1
Russula ochroleuca	FAO	6
Russula olivacea	FAO	4
Russula paludosa	W	7
Russula pectinatoides	FAO	1
Russula puellaris	W	4
Russula queletii	MDB	2
Russula risigallina	FAO	4
Russula romellii	W	4
Russula rosea	FAO	4
Russula sanguinea	W	3
Russula sardonia	MDB	1
Russula subfoetens	W	1
Russula velenovskyi	W	1
Russula vesca	FAO	8
Russula vinosa	MK	5
Russula violeipes	FAO	3
Russula virescens	FAO	7
Russula xerampelina	FAO	6
Russula torulosa	W	1
Saproamanita vittadinii	W	1
Sarcodon imbricatus	FAO	5
Sarcodon leucopus	W	1
Sarcodon scabrosus	MDB	1
Sarcosphaera coronaria	MDB	5
Schizophyllum commune	MDB	3
Scleroderma areolatum	MK	2
Scleroderma citrinum	MDB	2
Scleroderma verrucosum	MDB	5
Sparassis crispa	FAO	3
Spathularia flavida	MDB	1
Strobilomyces strobilaceus	W	3
Stropharia aeruginosa	MDB	1
Stropharia rugosoannulata	FAO	1
Suillellus luridus	W	6
Suillellus rhodoxanthus	F	1
Suillus bellinii	FAO	2
Suillus bovinus	FAO	18
Suillus cavipes	FAO	4
Suillus collinitus	W	11
Suillus elegant	lack of information	1
Suillus flavus	UK	1
Suillus granulatus	FAO	13
Suillus grevillei	FAO	16
Suillus luteus	FAO	27
Suillus variegatus	FAO	11
Tapinella atrotomentosa	MDB	1
Tapinella panuoides	MDB	2
Terfezia arenaria	FAO	2
Terfezia magnusii	W	1
Thelephora caryophyllea	MDB	2
Thelephora palmata	MDB	1
Thelephora terrestris	MDB	4
Thelephora wakefieldiae	W	1
Tomentella ellisii	MDB	1
Trametes gibbosa	MDB	1
Trametes hirsuta	MDB	2
Trametes trogii	MDB	2
Trametes versicolor	MDB	3
Tricholoma acerbum	MK	1
Tricholoma argyraceum	MDB	1
Tricholoma batschii	MDB	1
Tricholoma columbetta	W	4
Tricholoma equestre	MDB	17
Tricholoma fracticum	W	2
Tricholoma imbricatum	FAO	3
Tricholoma matsutake	FAO	1
Tricholoma pessundatum	MDB	1
Tricholoma populinum	FAO	2
Tricholoma portentosum	FAO	15
Tricholoma saponaceum	MDB	3
Tricholoma scalpturatum	W	1
Tricholoma stans	MDB	1
Tricholoma sulphureum	MDB	1
Tricholoma terreum	FAO	13
Tricholoma ustaloides	MDB	1
Tricholoma virgatum	MDB	1
Tricholomopsis rutilans	MDB	4
Tuber indicum	FAO	1
Tuber oligospermum	MDB	1
Tulostoma brumale	MDB	1
Tylopilus felleus	MDB	5
Tylospora fibrillosa	W	1
Verpa bohemica	FAO	1
Verpa conica	FAO	1
Volvariella gloiocephala	W	5
Xerocomellus chrysenteron	FAO	32
Xerocomellus dryophilus	W	1
Xerocomellus porosporus	MK	2
Xerocomellus pruinatus	MK	1
Xylaria hypoxylon	F	1
Description:
edible/food
FAO - Food and Agriculture Organization of the United Nations
MK - MycoKey 4.1
UK - www.wildfooduk.com
W - Wikipedia
F - Fungipedia
MDB - www.mycodb.fr
inedible/poisonous
none in any database
highest value

## Sheet: Countries
Country	Number of publications
Austria	1
Belgium	5
Croatia	4
Czech Republic	22
Denmark	1
Finland	6
France	3
Germany	5
Great Britain	2
Greece	3
Hungary	9
Ireland	1
Italy	3
Norway	5
Poland	32
Portugal	3
Romania	9
Russia	4
Serbia	8
Slovakia	5
Slovenia	2
Spain	25
Sweden	3
Switzerland	1
Turkey	42
Ukraine	1
Description:
highest value

## Sheet: Number of publications
Year	Number of publications	Average
2001	12	13
2002	12	13
2003	13	13
2004	12	13
2005	16	13
2006	11	13
2007	13	13
2008	10	13
2009	14	13
2010	12	13
2011	12	13
2012	12	13
2013	13	13
2014	12	13
2015	13	13
2016	13	13
Together	200
Average	12.5
